# Supplementary material for: Graphene oxide elicits microbiome-dependent type 2 immune responses via the aryl hydrocarbon receptor
Source: Nat Nanotechnol. 2022 Dec 12;18(1):42–8. doi: 10.1038/s41565-022-01260-8 (PMC9879769; doi:10.1038/s41565-022-01260-8)
Supplement: Supplementary file 3 — Statistical source data for Supplementary Fig. 2. [file 41565_2022_1260_MOESM3_ESM.xlsx]

## Sheet: Fig. 2a
Statistical Source Data for Supplementary Fig. 2a
Untreated cells	5 μg/ml	25 μg/ml	50 μg/ml	75 μg/ml
98.8898	113.154	104.007	92.5405	87.7252
105.131	111.518	104.51	92.5883	89.8767
103.505	95.1343	101.662	94.2846	90.5132

## Sheet: Fig. 2b
Statistical Source Data for Supplementary Fig. 2b
	w/o PolyB		with PolyB
Untreated cells	5.78906	7.32126	13.8458	14.1604
LPS (0.01 μg/ml)	1701.34	1724.01	190.961	162.031
GO (25 μg/ml)	57.1243	93.7535	183.094	141.373
