# Supplementary material for: Graphene oxide elicits microbiome-dependent type 2 immune responses via the aryl hydrocarbon receptor
Source: Nat Nanotechnol. 2022 Dec 12;18(1):42–8. doi: 10.1038/s41565-022-01260-8 (PMC9879769; doi:10.1038/s41565-022-01260-8)
Supplement: Supplementary file 4 — Statistical source data for Supplementary Fig. 4. [file 41565_2022_1260_MOESM4_ESM.xlsx]

## Sheet: Fig. 4b
Statistical Source Data for Supplementary Fig. 4b
Control	GO
5	15
6	10
1	8
4	9
6	12
3	6
