# Supplementary material for: Graphene oxide elicits microbiome-dependent type 2 immune responses via the aryl hydrocarbon receptor
Source: Nat Nanotechnol. 2022 Dec 12;18(1):42–8. doi: 10.1038/s41565-022-01260-8 (PMC9879769; doi:10.1038/s41565-022-01260-8)
Supplement: Supplementary file 5 — Statistical source data for Supplementary Fig. 7. [file 41565_2022_1260_MOESM5_ESM.xlsx]

## Sheet: Fig. 7a
Statistical Source Data for Supplementary Fig. 7a
Control	AA0.5	AA1.5	AA2.5	BA0.5	BA1.5	BA2.5	PA0.5	PA1.5	PA2.5	FICZ
1.06496	0.955504	0.872221	0.863214	1.21512	2.33406	5.09784	0.898608	0.952903	0.860677	2.74757
1.31359	1.04519	0.924106	0.888015	1.24404	2.90032	5.53313	0.977324	0.914782	1.00339	2.95061
0.987441	1.12956	1.09936	0.983794	1.15657	2.35199	4.25371	1.08744	0.905078	1.09429	2.51012
