# Supplementary material for: Graphene oxide elicits microbiome-dependent type 2 immune responses via the aryl hydrocarbon receptor
Source: Nat Nanotechnol. 2022 Dec 12;18(1):42–8. doi: 10.1038/s41565-022-01260-8 (PMC9879769; doi:10.1038/s41565-022-01260-8)
Supplement: Supplementary file 6 — Statistical source data for Supplementary Fig. 10. [file 41565_2022_1260_MOESM6_ESM.xlsx]

## Sheet: ahr2
Statistical Source Data for Supplementary Fig.10
Control	GO10	GO30	GO50	BA0.5	BA1.5	BA2.5	GO30+BA0.5	GO30+BA1.5	GO30+BA2.5	GO10+BA2.5
1.13722	0.421983	0.639982	0.197641	0.417382	0.734285	0.339075	5.24022	2.15222	4.0611	1.4242
0.779287	0.648512	0.954336	0.191341	0.996268	1.00841	0.477588	7.3725	3.45824	5.9959	2.19927
1.01826	0.530248	0.697159	0.194491	0.686825	0.721348	0.403332	6.35636	2.82323	5.4713	1.62673

## Sheet: cyp1a
Control	GO10	GO30	GO50	BA0.5	BA1.5	BA2.5	GO30+BA0.5	GO30+BA1.5	GO30+BA2.5	GO10+BA2.5	GO30+BA2.5	GO50+BA2.5
1.11161	0.666621	1.6217	1.20853	0.508379	0.165931	0.642417	11.8215	19.4777	13.6521	6.29953	13.6521	15.2375
0.900091	0.820043	1.65831	1.52892	0.557335	0.290845	0.787545	13.2969	19.9851	15.3994	6.69419	15.3994	18.7492
1.01585	0.753432	1.65	1.46872	0.532857	0.237388	0.714981	12.5692	19.7324	14.6258	6.49786	14.6258	16.9943

## Sheet: lck
Control	GO10	GO30	GO50	BA0.5	BA1.5	BA2.5	GO30+BA0.5	GO30+BA1.5	GO30+BA2.5	GO10+BA2.5	GO30+BA2.5	GO50+BA2.5
0.395025	0.69983	1.00211	1.85584	1.34607	0	2.35316	52.3809	72.8997	47.2804	38.8722	47.2804	63.3065
1.7183	1.25212	2.77549	1.00228	0.521391	0.041244	2.35415	78.5591	48.7896	73.293	22.9885	73.293	21.4955
1.13316	0.931274	1.38653	1.49406	0.91373	0.011244	2.35299	56.47	56.7701	61.7867	22.8873	61.7867	24.901

## Sheet: il10r
Control	GO10	GO30	GO50	BA0.5	BA1.5	BA2.5	GO30+BA0.5	GO30+BA1.5	GO30+BA2.5	GO10+BA2.5	GO30+BA2.5	GO50+BA2.5
1.128	1.912	1.522	1.396	0.895	3.485	2.653	0.488	0.857	0.395	0.679	0.395	0.398
0.86984	1.374	1.537	1.952	0.884	3.152	1.2132	0.475	0.771	0.341	0.721	0.341	0.309
1.0045	1.495	1.5215	1.431	0.8915	3.3675	1.9175	0.4405	0.801	0.3735	0.711	0.3735	0.3525

## Sheet: cd4.1
Control	GO10	GO30	GO50	BA0.5	BA1.5	BA2.5	GO30+BA0.5	GO30+BA1.5	GO30+BA2.5	GO10+BA2.5	GO30+BA2.5	GO50+BA2.5
1.32649	0.633956	0.791719	0.49986	0.534364	0.629611	0.789036	0.212492	0.372595	0.237612	0.385329	0.237612	0.329513
0.734843	0.756646	0.726798	0.114967	0.795069	0.849743	1.14948	0.230074	0.331146	0.215826	0.434012	0.215826	0.2819
1.02067	0.730301	0.769259	0.297414	0.649717	0.628677	0.904258	0.219283	0.356871	0.228719	0.414671	0.228719	0.309352

## Sheet: rag1
Control	GO10	GO30	GO50	BA0.5	BA1.5	BA2.5	GO30+BA0.5	GO30+BA1.5	GO30+BA2.5	GO10+BA2.5	GO30+BA2.5	GO50+BA2.5
1.4987	0.368919	1.14004	0.649481	0.353736	0.614054	0.362111	21.401	26.9868	21.9855	28.8848	21.9855	23.4916
0.601685	0.304245	0.683496	1.33899	0.432064	1.10504	0.443711	27.692	18.098	20.0727	26.1874	20.0727	21.198
1.05895	0.336582	0.901767	0.659237	0.3579	0.709998	0.368141	23.6515	21.8624	21.0791	27.5361	21.0791	21.1448

## Sheet: rag2
Control	GO10	GO30	GO50	BA0.5	BA1.5	BA2.5	GO30+BA0.5	GO30+BA1.5	GO30+BA2.5	GO10+BA2.5	GO30+BA2.5	GO50+BA2.5
1.0284	0.656665	0.812704	0.974313	0.560797	0.790246	0.689829	0.255995	0.336927	0.269228	0.52373	0.269228	0.336167
0.95723	0.704797	0.760986	0.919227	0.646791	0.804946	0.695816	0.296771	0.325376	0.282631	0.50118	0.282631	0.300038
1.00035	0.685731	0.771845	0.97177	0.623794	0.777596	0.691823	0.291383	0.332652	0.28193	0.513455	0.28193	0.313103

## Sheet: tcra
Control	GO10	GO30	GO50	BA0.5	BA1.5	BA2.5	GO30+BA0.5	GO30+BA1.5	GO30+BA2.5	GO10+BA2.5	GO30+BA2.5	GO50+BA2.5
0.513	1.243	1.501	0.432	0.38	1.182	0.019	24.95	11.159	14.967	37.576	14.967	22.795
1.731	0.591	1.892	0.926	0.758	1.013	2.188	21.78	19.24	31.186	31.978	31.186	26.061
1.102	0.917	1.7065	0.534	0.5215	1.0025	0.5385	23.775	14.8995	22.6265	29.627	22.6265	24.928

## Sheet: tcrb
Control	GO10	GO30	GO50	BA0.5	BA1.5	BA2.5	GO30+BA0.5	GO30+BA1.5	GO30+BA2.5	GO10+BA2.5	GO30+BA2.5	GO50+BA2.5
1.12	0.692	0.735	0.728	0.556	0.699	0.611	0.203	0.246	0.181	0.414	0.181	0.256
0.849	0.648	0.731	0.835	0.664	0.762	0.797	0.238	0.288	0.181	0.421	0.181	0.275
1.0045	0.677	0.7365	0.7865	0.625	0.7045	0.728	0.2065	0.252	0.186	0.4175	0.186	0.2555

## Sheet: igm
Control	GO10	GO30	GO50	BA0.5	BA1.5	BA2.5	GO30+BA0.5	GO30+BA1.5	GO30+BA2.5	GO10+BA2.5	GO30+BA2.5	GO50+BA2.5
1.09597	0.431007	0.728104	0.832919	0.412424	0.797593	0.791114	0.611587	0.619497	0.436258	0.611404	0.436258	0.683105
0.907577	0.469454	0.727159	0.791437	0.599846	0.635666	0.828642	0.928932	0.66522	0.435149	0.793724	0.435149	0.529548
1.00177	0.452831	0.727682	0.812178	0.526135	0.76663	0.809378	0.66676	0.647359	0.435604	0.722564	0.435604	0.531327

[truncated: 14 more sheets: st2, tbet, ifnr, gata3, stat6, il4, il13, rorca, il17af1, il22, foxp3, tgfb1a, tgfbi, il10]
