# Supplementary material for: Graphene oxide elicits microbiome-dependent type 2 immune responses via the aryl hydrocarbon receptor
Source: Nat Nanotechnol. 2022 Dec 12;18(1):42–8. doi: 10.1038/s41565-022-01260-8 (PMC9879769; doi:10.1038/s41565-022-01260-8)
Supplement: Source Data Fig. 1 — Statistical source data. [file 41565_2022_1260_MOESM7_ESM.xlsx]

## Sheet: Fig. 1b
	Fusobacteriota						Proteobacteria						Firmicutes						Bacteroidota						Verrucomicrobiota						Bdellovibrionota						Actinobacteriota						Planctomycetota						Patescibacteria
ahr2+/- High GO	58.7093	62.3368	65.7396	63.8994	57.887	54.4523	40.3011	37.5684	33.6603	35.5504	40.8356	45.2878	0.899665	0.0198382	0.317045	0.477433	0.166374	0.18387	0.0899096	0.0741776	0.278872	0.0724019	1.09884	0.0683852	0	0	0.00106035	0.00034977	0.00221095	0.00679323	0	0	0.00106035	0	0.00221095	0	0	0.00086253	0.00106035	0	0.00718558	0.000452882	0	0	0.00106035	0	0.00055274	0	0
ahr2+/- Low GO	70.5806	79.1093	61.9783	69.4249	71.6105	65.1388	28.3143	20.531	37.1789	29.2038	25.7875	34.2783	0.561953	0.0799391	0.232889	0.700444	1.36133	0.137444	0.499054	0.226494	0.598779	0.667756	1.19452	0.438221	0.0404018	0.0532927	0.0104855	0	0.043306	0.00304584	0.00321378	0	0.00055187	0.00155654	0.00240589	0	0.00045911	0	0	0.00155654	0.00040098	0.00418804	0	0	0	0	0	0	0
ahr2+/- Control	58.9706	75.0348	73.0318	76.3767	74.2074	69.5661	40.746	24.1068	25.9434	23.0273	25.0667	29.6242	0.117441	0.694783	0.621354	0.31884	0.338934	0.415529	0.138702	0.101209	0.269579	0.273291	0.320815	0.391516	0.0151863	0.0615458	0.132778	0	0.0618182	0.00156606	0	0	0.0005748	0	0	0	0.0121491	0.00091179	0.0005748	0.0031631	0.00426332	0.00052202	0	0	0	0.00063262	0	0.00052202	0
WT High GO	72.0474	77.8438	59.2431	69.1784	66.4537	71.7194	27.6827	21.735	39.1998	29.5818	32.7384	26.1087	0.177594	0.190814	1.43706	0.655156	0.565254	1.58692	0.0898237	0.218569	0.11538	0.582079	0.239996	0.574759	0	0.010408	0.00403831	0	0	0.00538668	0.00102656	0	0	0.00190637	0	0.001616	0.00051328	0.00148686	0	0.00063546	0.00210523	0.00269334	0.00102656	0	0.0005769	0	0	0	0
WT Low GO	75.1868	84.6736	71.0925	74.7854	76.4532	71.5511	22.5741	14.7298	28.2559	23.0195	21.1577	25.9515	1.05523	0.214047	0.490167	1.33173	0.791173	1.3122	0.908211	0.330923	0.150484	0.771457	0.937176	0.974199	0.270465	0.0516431	0.0109575	0.0875809	0.656483	0.202977	0.00461021	0	0	0.00434799	0.00318166	0.00760045	0.00051225	0	0	0	0.00106055	0.00044709	0	0	0	0	0	0	0
WT Control	79.8048	72.764	67.5565	80.3652	79.641	76.4471	19.384	26.566	32.089	18.2652	19.6417	22.2738	0.629578	0.420364	0.333916	0.966883	0.511906	1.12209	0.169132	0.203955	0.0182565	0.303962	0.121542	0.0711222	0.0107475	0.0430744	0.00235567	0.0972285	0.0829345	0.0837054	0.00056566	0.00103794	0	0.00098211	0	0.00164128	0.00056566	0.00103794	0	0	0.00095327	0.00054709	0.00056566	0.00051897	0	0	0	0	0
[truncated: 5 more columns]

## Sheet: Fig. 1c
	Control						Low GO						High GO
WT	19.384	26.566	32.089	18.2652	19.6417	22.2738	22.5741	14.7298	28.2559	23.0195	21.1577	25.9515	27.6827	21.735	39.1998	29.5818	32.7384	26.1087
ahr2+/-	40.746	24.1068	25.9434	23.0273	25.0667	29.6242	28.3143	20.531	37.1789	29.2038	25.7875	34.2783	40.3011	37.5684	33.6603	35.5504	40.8356	45.2878

## Sheet: Fig. 1d
	Control						Low GO						High GO
WT	79.8048	72.764	67.5565	80.3652	79.641	76.4471	75.1868	84.6736	71.0925	74.7854	76.4532	71.5511	72.0474	77.8438	59.2431	69.1784	66.4537	71.7194
ahr2+/-	58.9706	75.0348	73.0318	76.3767	74.2074	69.5661	70.5806	79.1093	61.9783	69.4249	71.6105	65.1388	58.7093	62.3368	65.7396	63.8994	57.887	54.4523
