# Supplementary material for: Graphene oxide elicits microbiome-dependent type 2 immune responses via the aryl hydrocarbon receptor
Source: Nat Nanotechnol. 2022 Dec 12;18(1):42–8. doi: 10.1038/s41565-022-01260-8 (PMC9879769; doi:10.1038/s41565-022-01260-8)
Supplement: Source Data Fig. 2 — Statistical source data. [file 41565_2022_1260_MOESM8_ESM.xlsx]

## Sheet: Fig. 2c
Control	GO10	GO30	GO50	BA0.5	BA1.5	BA2.5	GO30+BA0.5	GO30+BA1.5	GO30+BA2.5	GO10+BA2.5	GO30+BA2.5	GO50+BA2.5	FICZ
1.167	1.32041	1.247	2.177	0.889	1.582	0.774	0.978	1.42	0.963	0.559	0.963	0.435	117.431
0.856	1.14979	1.4016	1.36492	1.10895	1.981	1.088	1.139	1.682	1.155	0.597	1.155	0.561	89.9307
1.18702	1.2341	1.503	2.05625	0.977828	1.00806	1.15824	1.0575	0.803633	1.049	0.568	1.049	0.598	113.181

## Sheet: Fig. 2d
Control	GO10	GO30	GO50	BA0.5	BA1.5	BA2.5	GO30+BA0.5	GO30+BA1.5	GO30+BA2.5	GO10+BA2.5	GO30+BA2.5	GO50+BA2.5	FICZ
1.11161	0.666621	1.6217	1.20853	0.508379	0.165931	0.642417	11.8215	19.4777	13.6521	6.29953	13.6521	15.2375	51.1153
0.900091	0.820043	1.65831	1.52892	0.557335	0.290845	0.787545	13.2969	19.9851	15.3994	6.69419	15.3994	18.7492	50.3928
1.01585	0.753432	1.65	1.46872	0.532857	0.237388	0.714981	12.5692	19.7324	14.6258	6.49786	14.6258	16.9943	50.554

## Sheet: Fig. 2e
Control	GO10	GO30	GO50	BA0.5	BA1.5	BA2.5	GO30+BA0.5	GO30+BA1.5	GO30+BA2.5	GO10+BA2.5	GO30+BA2.5	GO50+BA2.5	FICZ
1.13542	0.35522	0.742575	0.719245	0.506681	0.655903	0.802919	0.723867	1.00751	0.704909	0.89167	0.704909	0.666588	1.04283
0.880163	0.372298	0.810186	0.708934	0.602907	0.885247	0.955443	0.644961	1.19447	0.891721	0.920786	0.891721	0.988771	1.10586
1.23779	0.383759	0.776381	0.718023	0.565794	0.778575	0.889381	0.695414	1.15599	0.998315	0.936228	0.998315	0.85868	1.18434

## Sheet: Fig. 2f
Control	GO10	GO30	GO50	BA0.5	BA1.5	BA2.5	GO30+BA0.5	GO30+BA1.5	GO30+BA2.5	GO10+BA2.5	GO30+BA2.5	GO50+BA2.5	FICZ
1.00411	0.685764	0.592496	0.348483	0.489825	0.858267	0.843263	0.898768	0.31657	0.694004	0.506998	0.694004	0.517379	0.76479
0.996231	0.637999	0.59258	0.325549	0.524982	0.959875	0.816095	0.843542	0.319465	0.734226	0.531842	0.734226	0.53649	0.337531
1.01017	0.711882	0.602538	0.337016	0.517404	0.919071	0.829679	0.861155	0.328118	0.715115	0.51962	0.715115	0.523835	0.593616
