# Supplementary material for: Graphene oxide elicits microbiome-dependent type 2 immune responses via the aryl hydrocarbon receptor
Source: Nat Nanotechnol. 2022 Dec 12;18(1):42–8. doi: 10.1038/s41565-022-01260-8 (PMC9879769; doi:10.1038/s41565-022-01260-8)
Supplement: Source Data Fig. 3 — Statistical source data. [file 41565_2022_1260_MOESM9_ESM.xlsx]

## Sheet: Fig. 3a
Control	GO10	GO30	GO50	BA0.5	BA1.5	BA2.5	GO30+BA0.5	GO30+BA1.5	GO30+BA2.5	GO10+BA2.5	GO30+BA2.5	GO50+BA2.5
0.305025	1.56548	6.50629	6.26746	2.02727	0.552153	0.61809	3.933	3.19746	2.23726	1.23788	2.23726	2.99929
1.6333	3.66872	2.09697	6.16445	3.40002	1.29036	1.28651	0.217123	2.96875	2.49075	1.16209	2.49075	1.88384
1.52916	2.8171	4.3088	6.21596	2.6159	0.961256	0.99239	1.88986	3.08311	2.3915	1.15999	2.3915	2.62658

## Sheet: Fig. 3b
Control	GO10	GO30	GO50	BA0.5	BA1.5	BA2.5	GO30+BA0.5	GO30+BA1.5	GO30+BA2.5	GO10+BA2.5	GO30+BA2.5	GO50+BA2.5
0.395025	0.69983	1.00211	1.85584	1.34607	0	2.35316	52.3809	72.8997	47.2804	38.8722	47.2804	63.3065
1.7183	1.25212	2.77549	1.00228	0.521391	0.041244	2.35415	78.5591	48.7896	73.293	22.9885	73.293	21.4955
1.13316	0.931274	1.38653	1.49406	0.91373	0.011244	2.35299	56.47	56.7701	61.7867	22.8873	61.7867	24.901

## Sheet: Fig. 3c
Control	GO10	GO30	GO50	BA0.5	BA1.5	BA2.5	GO30+BA0.5	GO30+BA1.5	GO30+BA2.5	GO10+BA2.5	GO30+BA2.5	GO50+BA2.5
1.19011	0.557538	0.903997	1.09751	0.245467	0.593986	0.402735	0.237653	3.0182	2.4223	0.876237	2.4223	1.26577
0.900071	0.312017	0.801967	1.89665	1.04612	0.403761	0.781598	0.489332	0.615575	0.303279	1.62682	0.303279	0.463012
1.00022	0.439778	0.837982	1.41208	0.505794	0.368784	0.501356	0.316493	1.60132	0.957789	1.22653	0.957789	0.81439

## Sheet: Fig. 3d
Control	GO10	GO30	GO50	BA0.5	BA1.5	BA2.5	GO30+BA0.5	GO30+BA1.5	GO30+BA2.5	GO10+BA2.5	GO30+BA2.5	GO50+BA2.5
1.06897	0.798111	0.794698	0.339198	0.713747	0.876247	0.805059	0.948889	0.402932	0.612498	0.551359	0.612498	0.680048
0.914898	0.712154	0.832445	0.325784	0.799257	0.916278	0.919572	0.864752	0.414111	0.695754	0.458887	0.695754	0.743206
1.10194	0.759133	0.803572	0.332491	0.721032	0.871263	0.826816	0.915821	0.407022	0.644126	0.530123	0.644126	0.716627

## Sheet: Fig. 3e
Control	GO30	BA2.5	AA2.5	PA2.5	GO30+BA2.5	GO30+AA2.5	GO30+PA2.5
1.11472	1.00211	2.35316	1.39494	1.0093	47.2804	1.13669	1.32859
0.89078	2.77549	2.35415	1.21391	1.08895	73.293	1.84058	1.04298
1.00275	1.38653	2.35299	1.30442	1.02763	61.7867	1.48864	1.00578

## Sheet: Fig. 3f
CV_Ctrl	CV_GO+BA	GF_Ctrl	GF_GO+BA
4	2	3	8
0	3	4	7
0	0	0	7
0	0	0	8
0	0	0	6
0	0	2	22
0	0	2	16
